# Supplementary material for: Gut microbiota in vaccine naïve Gabonese children with rotavirus A gastroenteritis
Source: Heliyon. 2024 Mar 30;10(7):e28727. doi: 10.1016/j.heliyon.2024.e28727 (PMC10990958; doi:10.1016/j.heliyon.2024.e28727)
Supplement: Multimedia component 1 [file mmc1.xlsx]

## Sheet: Feuil1
Family	ANOVA p-value	Post Hoc Tukey HSD p-value
		A:B	A:C	A:D	B:C	B:D	C:D
Enterobacteriaceae	0.000402	*	0.0069		0.00086	0.02629	*
Streptococcaceae	*	*	*	*	*	*	*
Eubacteriaceae	0.000807	*	0.0108	*	0.00094	*	*
Peptococcaceae	7.5e-05	*	0.00283	0.04082	0.0003	0.00588	*
Oscillospiraceae	0.02048	*	*	*	0.03671	*	*
Peptostreptococcaceae	0.004159	*	*	0.01979	*	0.01814	*
Lactobacillaceae	*	*	*	*	*	*	*
Enterococcaceae	*	*	*	*	*	*	*
Leuconostocaceae	*	*	*	*	*	*	*
Peptoniphilaceae	0.002571	*	0.02968	*	0.00862	0.03774	*
Veillonellaceae	*	*	*	*	*	*	*
Selenomonadaceae	0.033646	*	*	*	*	0.04964	*
Yersiniaceae	0.000193	*	0.00585	*	0.00036	0.01462	*
Erwiniaceae	0.00076	*	0.01778	*	0.00092	0.03313	*
Pectobacteriaceae	0.000168	*	0.00807	*	0.00032	0.00872	*
Hafniaceae	0.000814	*	0.0035	*	0.005	*	*
Morganellaceae	0.017624	*	0.01939	*		*	*
Alteromonadaceae	*	*	*	*	*	*	*
Vibrionaceae	0.000493	*	0.00526	*	0.00137	0.03814	*
Aeromonadaceae	*	*	*	*	*	*	*
Lachnospiraceae	0.032257	*	*	*	0.03379	*	*
Ruminococcaceae	0.000139	*	0.0021	*	0.00033	0.02641	*
Clostridiaceae	0.001022	*	*	0.00235	*	0.00319	*
*=NS
A, Diarrhoea Rotavirus positive
B, Diarrhoea Rotavirus negative
C, Non-diarrhoea Rotavirus positive
D, Non-diarrhoea Rotavirus negative
