# Supplementary material for: Gut microbiota in vaccine naïve Gabonese children with rotavirus A gastroenteritis
Source: Heliyon. 2024 Mar 30;10(7):e28727. doi: 10.1016/j.heliyon.2024.e28727 (PMC10990958; doi:10.1016/j.heliyon.2024.e28727)
Supplement: Multimedia component 2 [file mmc2.xlsx]

## Sheet: Feuil1
Genus	ANOVA p-value	Post Hoc Tukey HSD p-value
		A:B	A:C	A:D	B:C	B:D	C:D
Escherichia	0.01673	*	*	0.03728	0.04719	*	*
Klebsiella	0.035909	*	*	*	0.02658	*	*
Salmonella	0.003734	*	0.02238	*	0.00928	*	*
Enterobacter	0.000752		0.00664	*	0.00228	*	*
Citrobacter	*	*	*	*	*	*	*
Enterococcus	*	*	*	*	*	*	*
Shigella	0.022317	*	0.01493	*	*	*	*
Yersinia	0.000183	*	0.00833	*	0.00027	0.01183	*
Streptococcus	*	*	*	*	*	*	*
Butyrivibrio	*	*	*	*	*	*	*
Mageeibacillus	0.014945	*	*	*	0.03048	*	*
Ethanoligenens	1.8e-05	*	0.00029	*	4e-05	0.02385	*
Oscillibacter	0.017129	*	*	*	0.03201	*	*
Lactobacillus	*	*	*	*	*	*	*
Serratia	0.001665	*	0.01193	*	0.00444	*	*
Erwinia	0.001817	*	0.03695	*	0.00178	*	*
Pantoea	0.000931	*	0.02347	*	0.00106	0.03313	*
Aeromonas	0.008984	*	*	*	0.0188	*	*
Oceanimonas	*	*	*	*	*	*	*
Bacteroides	*	*	*	*	*	*	*
Eubacterium	0.00115	*	0.01398	*	0.00135	*	*
Ruminiclostridium	0.000921	*	0.00272	*	0.00248	*	*
Roseburia	0.045287	*	*	*	0.03333	*	*
Clostridium	0.001182	*	*	0.00253	*	0.00343	*
Ruminococcus	0.000294	*	0.00598		0.00061	0.02178	*
Lachnoclostridium	0.031208	*	*	*	0.02837	*	*
Blautia	*	*	*	*	*	*	*
*=NS
A, Diarrhoea Rotavirus positive
B, Diarrhoea Rotavirus negative
C, Non-diarrhoea Rotavirus positive
D, Non-diarrhoea Rotavirus negative
