# Supplementary material for: Gut microbiota in vaccine naïve Gabonese children with rotavirus A gastroenteritis
Source: Heliyon. 2024 Mar 30;10(7):e28727. doi: 10.1016/j.heliyon.2024.e28727 (PMC10990958; doi:10.1016/j.heliyon.2024.e28727)
Supplement: Multimedia component 3 [file mmc3.xlsx]

## Sheet: Supplementary data
Metabolic pathways	ANOVA p-value	Post Hoc Tukey HSD p-value
		A:B	A:C	A:D	B:C	B:D	C:D
Amino acids metabolism
L-leucine degradation I	0.024347	*	*	*	*	*	*
2-aminoethylphosphonate biosynthesis	0.008581	*	*	0.01924	*	0.01347	*
L-histidine degradation I	*	*	*	*	*	*	*
L-isoleucine degradation I	*	*	*	*	*	*	*
L-arginine degradation II (AST pathway)	<0.00001	1e-05	1e-05	0	*	*	*
(aminomethyl)phosphonate degradation	*	*	*	*	*	*	*
L-aspartate biosynthesis	0.001477	*	0.0108	*	0.00356	*	*
L-aspartate degradation I	0.001477	*	0.0108	*	0.00356	*	*
L-cysteine biosynthesis VII (from S-sulfo-L-cysteine)	*	*	*	*	*	*	*
L-lysine biosynthesis I	0.001494	*	0.01291	*	0.00339	*	*
L-methionine biosynthesis I	0.000879	*	0.00862	*	0.00374	*	*
L-phenylalanine biosynthesis I	0.001477	*	0.0108	*	0.00356	*	*
L-proline degradation	0.004134	*	0.03304	*	0.00756	*	*
L-alanine biosynthesis I	0.001749	*	0.01436	*	0.00395	*	*
L-ornithine biosynthesis I	*	*	*	*	*	*	*
glycine biosynthesis IV	0.042407	*	*	*	*	*	*
L-arginine biosynthesis II (acetyl cycle)	2.8e-05	*	0.0012	*	5e-05	0.00814	*
L-homocysteine biosynthesis	< 0.00001	*	0.00059	*	1e-05	0.00356	*
urea cycle	0.000122	*	0.00135	*	0.00015	*	*
L-asparagine biosynthesis I	*	*	*	*	*	*	*
L-asparagine biosynthesis II	0.007258	*	0.01461	*	0.01606	*	*
L-citrulline degradation	0.000316	*	0.00239	*	0.0004	*	*
L-cysteine biosynthesis I	0.000123	*	0.00127	*	0.0002	*	*
L-glutamate biosynthesis I	0.001114	*	0.01019	*	0.0026	*	*
L-glutamate biosynthesis III	0.00049	*	0.00203	*	0.00134	*	*
L-glutamine degradation II	0.001114	*	0.01019	*	0.0026	*	*
L-histidine biosynthesis	0.000776	*	0.00939	*	0.00101	*	*
L-homoserine biosynthesis	0.000128	*	0.0016	*	0.00019	*	*
glycine biosynthesis I	0.01964	*	*	*	0.01535	*	*
L-leucine biosynthesis	0.001082	*	0.01154	*	0.00092	*	*
L-proline biosynthesis I (from L-glutamate)	0.001604	*	0.00369	*	0.00465	*	*
L-serine biosynthesis I	0.026809	*	*	*	0.01932	*	*
L-threonine biosynthesis	0.000212	*	0.01063	*	0.00014	0.03254	*
L-threonine degradation I	0.03797	*	*	*	0.02472	*	*
L-tryptophan biosynthesis	*	*	*	*	*	*	*
L-serine degradation	*	*	*	*	*	*	*
L-isoleucine biosynthesis I (from threonine)	0.028662	*	*	*	0.0178	*	*
Other amino acids metabolism
taurine degradation IV	0.001291	*	0.01224	*	0.00268	*	*
glutathione biosynthesis	0.00022	*	0.00871	*	0.00054	0.00054	*
D-serine degradation	0.017	*	*	*	0.0273	*	*
Carbohydrate metabolism
sucrose degradation III (sucrose invertase)	0.024187	*	*	*	0.01849	*	*
L-ascorbate degradation I (bacterial anaerobic)	3.9e-05	*	0.00245	*	0.0001	0.00418	*
L-ascorbate degradation II (bacterial aerobic)	*	*	*	*	*	*	*
cellulose biosynthesis	0.000532	*	0.00972	*	0.00158	0.02019	*
TCA cycle I (prokaryotic)	0.001293	*	0.01112	*	0.00293	*	*
phosphate acquisition	0.001026	*	0.00817	*	0.00264	*	*
GDP-mannose biosynthesis	0.000481	*	0.01711	*	0.00077	0.01579	*
glucose and glucose-1-phosphate degradation	0.000148	*	0.00245	*	0.00037	0.02227	*
L-arabinose degradation I	0.000354	*	0.00935	*	0.00064	0.0187	*
pentose phosphate pathway (non-oxidative branch)	0.007814	*	*	*	0.01471	*	*
peptidoglycan maturation (meso-diaminopimelate containing)	*	*	*	*	*	*	*
ribose phosphorylation	2.8e-05	*	0.00036	0.0063	0.0063	0.00893	*
D-mannose degradation	0.0075	*	0.02833	*	0.00912	*	*
D-xylose degradation I	*	*	*	*	*	*	*
glycogen biosynthesis I (from ADP-D-Glucose)	0.009155	*	*	*	0.00766	*	*
glycogen degradation II	0.004679	*	*	*	0.00247	*	*
UDP-alpha-D-galactose biosynthesis	0.002574	*	0.02759	*	0.00279	*	*
D-galactose degradation I (Leloir pathway)	0.016036	*	*	*	0.01529	*	*
Lipid metabolism
bile acids deconjugation	*	*	*	*	*	*	*
cardiolipin biosynthesis I	0.001332	*	0.0176	*	0.00225	0.04624	*
lipid IVA biosynthesis (E. coli)	0.00844	*	0.04056	*	0.01848	*	*
(5Z)-dodecenoate biosynthesis I	0.000753	*	0.00714	*	0.00222	0.04348	*
pyruvate decarboxylation to acetyl CoA I	0.000222	*	0.01507	*	0.00042	0.0066	*
pyruvate fermentation to acetate II	0.001035	*	0.00969	*	0.0023	*	*
pyruvate fermentation to ethanol II	0.001111	*	0.00977	*	0.00265	*	*
phosphatidylserine and phosphatidylethanolamine biosynthesis I	*	*	*	*	*	*	*
fatty acid beta-oxidation I (generic)	*	*	*	*	*	*	*
glycerol degradation II	*	*	*	*	*	*	*
glycerol degradation V	0.009234	*	0.02286	*	0.01182	*	*
CDP-diacylglycerol biosynthesis I	0.00012	*	0.00147	*	0.00018	*	*
palmitate biosynthesis II (bacteria and plant cytoplasm)	0.000223	*	0.00214	*	0.00024	*	*
glycerol degradation I	*	*	*	*	*	*	*
fatty acid biosynthesis initiation (bacteria and plants)	0.002696	*	0.01658	*	0.00345	*	*
fatty acid elongation -- saturated	0.000226	*	0.00257	*	0.00024	*	*
Nucleotide metabolism
purine deoxyribonucleosides salvage	*	*	*	*	*	*	*
adenosine nucleotides degradation III	0.001319	*	0.01075	*	0.00351	*	*
pyrimidine ribonucleosides salvage II	0.001502	*	0.00353	*	0.0078	*	*
pyrimidine ribonucleosides salvage III	0.000691	*	0.0017	*	0.00382	*	*
pyrimidine deoxyribonucleotides de novo biosynthesis II	0.014348	*	0.04839	*	0.0193	*	*
adenosine deoxyribonucleotides de novo biosynthesis	0.000509	*	0.01307	*	0.00107	0.01763	*
guanosine deoxyribonucleotides de novo biosynthesis I	0.000509	*	0.01307	*	0.00107	0.01763	*
guanosine nucleotides degradation III	*	*	*	*	*	*	*
pyrimidine deoxyribonucleotides de novo biosynthesis I	0.002688	*	0.00617	*	0.00989	*	*
pyrimidine ribonucleosides salvage I	*	*	*	*	*	*	*
pyrimidine deoxyribonucleotide phosphorylation	0.000121	*	0.00137	*	0.00018	*	*
purine deoxyribonucleosides degradation I	*	*	*	*	*	*	*
purine ribonucleosides degradation	*	*	*	*	*	*	*
pyrimidine ribonucleosides degradation	*	*	*	*	*	*	*
Energy metabolism
nitrogen fixation I (ferredoxin)	0.005547	*	*	0.04986	0.04724	0.03543	*
hydrogen oxidation I (aerobic)	*	*	*	*	*	*	*
hydrogen production V	0.001152	*	0.01094	*	0.00253	*	*
hydrogen sulfide biosynthesis I	0.00195	*	0.01767	*	0.00348	*	*
pyruvate to cytochrome bd oxidase electron transfer	0.001331	*	0.0129	*	0.00311	*	*
pyruvate to cytochrome bo oxidase electron transfer	0.001331	*	0.0129	*	0.00311	*	*
glycerol-3-phosphate to cytochrome bo oxidase electron transfer	0.001349	*	0.01182	*	0.00309	*	*
glycerol-3-phosphate to fumarate electron transfer	0.00131	*	0.0111	*	0.00296	*	*
[2Fe-2S] iron-sulfur cluster biosynthesis	0.001747	*	0.01526	*	0.00235	*	*
pyruvate fermentation to (S)-lactate	0.046411	*	*	*	*	*	*
Co-factors and vitamins
flavin biosynthesis I (bacteria and plants)	*	*	*	*	*	*	*
tetrahydrofolate biosynthesis	0.000222	*	0.00255	*	0.00022	*	*
folate transformations III (E. coli)	0.003887	*	0.02133	*	0.00336	*	*
Other important metabolic pathways
mevalonate degradation	*	*	*	*	*	*	*
heme degradation IV	*	*	*	*	*	*	*
heme degradation V	*	*	*	*	*	*	*
2-oxoisovalerate decarboxylation to isobutanoyl-CoA	*	*	*	*	*	*	*
(S)-lactate fermentation to propanoate acetate and hydrogen	*	*	*	*	*	*	*
(S)-propane-12-diol degradation	0.033986	*	*	*	*	*	*
2 3-dihydroxybenzoate biosynthesis	0.001655	*	0.01501	*	0.00339	*	*
2-oxoglutarate decarboxylation to succinyl-CoA	0.000139	*	0.00667	*	0.0003	0.00784	*
D-malate degradation	*	*	*	*	*	*	*
D-sorbitol degradation II	0.001	*	0.00989	*	0.00216	*	*
L-lactaldehyde degradation (aerobic)	0.027257	*	0.04516	*	*	*	*
L-malate degradation II	*	*	*	*	*	*	*
ethanol degradation II	0.001323	*	0.01289	*	0.0026	*	*
formaldehyde oxidation II (glutathione-dependent)	0.006169	*	0.04027	*	0.00899	*	*
glycolate and glyoxylate degradation I	*	*	*	*	*	*	*
glycolate and glyoxylate degradation II	*	*	*	*	*	*	*
mannitol degradation I	8.6e-05	*	0.0043	*	0.00014	0.00931	*
mannosylglycerate biosynthesis I	*	*	*	*	*	*	*
oxalate degradation II	*	*	*	*	*	*	*
phosphate acquisition	0.001026	*	0.00817	*	0.00264	*	*
protein S-nitrosylation and denitrosylation	0.008061	*	*	*	0.01002	*	*
L-lactaldehyde degradation (anaerobic)	*	*	*	*	*	*	*
spermidine biosynthesis III	*	*	*	*	*	*	*
*=NS
A, Diarrhoea Rotavirus positive
B, Diarrhoea Rotavirus negative
C, Non-diarrhoea Rotavirus positive
D, Non-diarrhoea Rotavirus negative
